# Supplementary material for: Deep Learning-Based Reconstruction vs. Iterative Reconstruction for Quality of Low-Dose Head-and-Neck CT Angiography with Different Tube-Voltage Protocols in Emergency-Department Patients
Source: Diagnostics (Basel). 2022 May 21;12(5):1287. doi: 10.3390/diagnostics12051287 (PMC9142122; doi:10.3390/diagnostics12051287)
Supplement: Supplementary file 1 [file diagnostics-12-01287-s001.zip]

Archive with 3 entries (3 files):
- Supplemental 1.xlsx
- Supplemental 2.xlsx
- Supplemental 3.xlsx
