# Supplementary material for: Deep Learning-Based Reconstruction vs. Iterative Reconstruction for Quality of Low-Dose Head-and-Neck CT Angiography with Different Tube-Voltage Protocols in Emergency-Department Patients
Source: Diagnostics (Basel). 2022 May 21;12(5):1287. doi: 10.3390/diagnostics12051287 (PMC9142122; doi:10.3390/diagnostics12051287)
Supplement: Supplementary file 1 [file diagnostics-12-01287-s001.zip › Supplemental 1.xlsx]

## Sheet: Feuil1
Parameters, n	120 kVp, 27				100 kVp, 30				80 kVp, 29				All kVp, 86
	H-IR	DLR	% Change	p-Value	H-IR	DLR	% Change	p-Value	H-IR	DLR	% Change	p-Value	H-IR	DLR	% Change	p-Value
Aorta
Image signal (HU)	340.7 ± 96.5	341.4 ± 99.7	0	0.8	404.2 ± 99.4	426.2 ± 106.9	0.0544285	0.04	525.6 ± 88.2	591.1 ± 111	0.124619	<0.01	425.2 ± 121	455.2 ± 147.3	0.07	<0.01
Image noise (HU)	21.9 ± 3.3	13.4 ± 1.1	-0.388128	<0.01	22.4 ± 2.9	13.4 ± 1.3	-0.401786	<0.01	27.5 ± 3.3	18.1 ± 2.4	-0.341818	<0.01	23.9 ± 4	15 ± 2.8	-0.37	<0.01
SNR	16.3 ± 6	25.7 ± 8	0.58	<0.01	18.5 ± 5.2	32.1 ± 7.9	0.74	<0.01	19.4 ± 3.9	33.1 ± 6.6	0.71	<0.01	18.1 ± 5.2	30.4 ± 8.1	0.68	<0.01
CNRec	16.1 ± 6.7	25 ± 10.7	0.56	<0.01	19.1 ± 6	33 ± 9.7	0.73	<0.01	20.7 ± 6.1	35.5 ± 10.1	0.71	<0.01	18.7 ± 6.3	31.3 ± 10.2	0.68	<0.01
CCA
Image signal (HU)	429 ± 113.8	382.5 ± 96.4	-0.108392	<0.01	529.1 ± 127.3	480.5 ± 115.9	-0.0918541	<0.01	662.5 ± 113.3	651 ± 115.8	-0.0173585	<0.01	542.7 ± 150.9	507.2 ± 155.2	-0.07	<0.01
Image noise (HU)	15.5 ± 4.1	11.4 ± 1.9	-0.264516	<0.01	14.4 ± 4.2	10.1 ± 2	-0.298611	<0.01	20.5 ± 5.8	14.2 ± 2.7	-0.307317	<0.01	16.8 ± 5.4	11.9 ± 2.8	-0.29	<0.01
SNR	29.5 ± 11.5	34.5 ± 10.7	0.17	<0.01	40.7 ± 18.4	49.7 ± 17.3	0.22	<0.01	35.2 ± 13.3	47.7 ± 14.4	0.35	<0.01	35.3 ± 15.3	44.2 ± 15.8	0.25	<0.01
CNRec	26.2 ± 12.3	31.7 ± 15.1	0.21	<0.01	35 ± 10.9	45.3 ± 13.1	0.3	<0.01	33.4 ± 11.5	46.2 ± 13.8	0.38	<0.01	31.7 ± 12	41.3 ± 14.6	0.3	<0.01
ICAc
Image signal (HU)	437.4 ± 107.4	390.3 ± 96	-0.107682	<0.01	530.1 ± 121.1	492.6 ± 116.6	-0.0707414	<0.01	674.7 ± 112.9	663.9 ± 111.7	-0.0160071	<0.01	549.7 ± 149	518.3 ± 155.7	-0.06	<0.01
Image noise (HU)	12.9 ± 2.8	10.2 ± 1.9	-0.209302	<0.01	15.8 ± 6.5	10.9 ± 2.4	-0.310127	<0.01	22.1 ± 7.9	15.9 ± 4.9	-0.280543	<0.01	17 ± 7.2	12.3 ± 4.2	-0.27	<0.01
SNR	34.9 ± 10.1	39.9 ± 13.1	0.14	<0.01	38 ± 15.7	47.4 ± 14.5	0.25	<0.01	33.4 ± 10.1	44.3 ± 11.3	0.33	<0.01	35.5 ± 12.4	44 ± 13.3	0.24	<0.01
CNRec	29 ± 10.5	34.6 ± 13.9	0.19	<0.01	33.3 ± 8.5	44.5 ± 11.4	0.33	<0.01	32.4 ± 8.5	44.3 ± 11.4	0.36	<0.01	31.7 ± 9.9	41.3 ± 12.8	0.3	<0.01
ICAp
Image signal (HU)	346.8 ± 81.6	353.4 ± 79	0.02	0.09	433.2 ± 108.4	459.5 ± 114.4	0.060711	<0.01	562.3 ± 89.7	644.6 ± 112.8	0.146363	<0.01	449.6 ± 128.4	488.6 ± 158	0.09	<0.01
Image noise (HU)	17.1 ± 3.5	12.3 ± 2.3	-0.280702	<0.01	18.7 ± 3.7	13 ± 2.6	-0.304813	<0.01	23.7 ± 5.8	17.1 ± 3.4	-0.278481	<0.01	19.9 ± 5.2	14.2 ± 3.5	-0.29	<0.01
SNR	20.8 ± 5.4	29.8 ± 8	0.43	<0.01	23.6 ± 6.4	36.6 ± 11.9	0.55	<0.01	25.2 ± 7.5	39.8 ± 14.5	0.58	<0.01	23.3 ± 6.7	35.6 ± 12.4	0.53	<0.01
CNRic	20.6 ± 6.3	29.9 ± 10.4	0.45	<0.01	24.2 ± 5.9	38.1 ± 10.5	0.57	<0.01	24.9 ± 6	41.8 ± 10.9	0.68	<0.01	23.3 ± 6.2	36.8 ± 10.9	0.58	<0.01
ICAt
Image signal (HU)	374.5 ± 77.7	342.7 ± 77.3	-0.09	<0.01	467.8 ± 106.9	445.7 ± 109.3	-0.0472424	<0.01	603 ± 103.1	627.9 ± 116.3	0.0412935	<0.01	484.1 ± 134.1	474.8 ± 155.6	-0.02	<0.01
Image noise (HU)	16.4 ± 4.7	12.3 ± 2.9	-0.25	<0.01	18.1 ± 5.5	13.1 ± 4.1	-0.27	<0.01	27.3 ± 6.7	20.8 ± 4.5	-0.238095	<0.01	20.7 ± 7.4	15.4 ± 5.5	-0.25	<0.01
SNR	25.2 ± 11.2	29.2 ± 9	0.16	<0.01	27.5 ± 8.4	36.6 ± 13.4	0.33	<0.01	23.2 ± 6.4	31.9 ± 10.6	0.38	<0.01	25.3 ± 8.9	32.7 ± 11.5	0.29	<0.01
CNRic	23.6 ± 7.8	28.9 ± 10.8	0.22	0.01	27.3 ± 6.5	37.2 ± 9.3	0.36	<0.01	24.6 ± 6.4	36.3 ± 9.2	0.48	<0.01	25.2 ± 7.1	34.3 ± 10.4	0.36	<0.01
MCA
Image signal (HU)	371.1 ± 80.4	347.7 ± 79.2	-0.0630558	<0.01	471.1 ± 101.6	463.7 ± 104.1	-0.02	0.1	590.6 ± 90.6	637.3 ± 108.4	0.0790721	<0.01	480 ± 127.2	485.8 ± 153.4	0.01	0.16
Image noise (HU)	19.4 ± 5.8	14.9 ± 4	-0.231959	<0.01	18.6 ± 5.3	14.7 ± 3.7	-0.209677	<0.01	27.6 ± 7.2	22.1 ± 5.3	-0.199275	<0.01	21.9 ± 7.3	17.3 ± 5.6	-0.21	<0.01
SNR	20.3 ± 5.9	24.6 ± 7.6	0.21	<0.01	27.4 ± 10.7	34 ± 13.5	0.24	<0.01	22.5 ± 5.1	30 ± 7.2	0.33	<0.01	23.5 ± 8.2	29.7 ± 10.6	0.26	<0.01
CNRic	20.9 ± 6.4	26.3 ± 10.5	0.26	<0.01	26.8 ± 4.4	36.3 ± 7.9	0.36	<0.01	23.7 ± 4.6	35.1 ± 8.2	0.48	<0.01	23.9 ± 5.6	32.8 ± 9.5	0.37	<0.01
V1
Image signal (HU)	378.8 ± 122.2	329.3 ± 106	-0.13	<0.01	448.9 ± 121.6	423 ± 114	-0.06	<0.01	541.4 ± 110.9	546.3 ± 111.1	0.01	0.4	458.1 ± 134.4	435.2 ± 140.7	-0.05	<0.01
Image noise (HU)	19.4 ± 4.4	11.8 ± 1.9	-0.39	<0.01	22.5 ± 5.7	13 ± 2.9	-0.42	<0.01	23.1 ± 6.2	15 ± 2.5	-0.35	<0.01	21.8 ± 5.7	13.3 ± 2.8	-0.39	<0.01
SNR	19.9 ± 5.9	28.5 ± 10	0.43	<0.01	20.8 ± 6	33.8 ± 11.1	0.63	<0.01	24.9 ± 7.6	37.3 ± 8.8	0.5	<0.01	21.9 ± 6.9	33.3 ± 10.5	0.52	<0.01
CNRec	19.1 ± 6.7	25.7 ± 10.5	0.35	<0.01	21.6 ± 6.9	33.3 ± 11.1	0.54	<0.01	24.1 ± 6.6	36.4 ± 8.8	0.51	<0.01	21.6 ± 7	31.9 ± 11	0.48	<0.01
V2
Image signal (HU)	404 ± 105.8	389 ± 98.5	-0.0371287	<0.01	501.7 ± 126.5	495.5 ± 123.4	-0.01	0.2	628.6 ± 122.7	651.2 ± 130	0.0359529	<0.01	513.8 ± 149.1	514.6 ± 158.8	0	0.82
Image noise (HU)	17.4 ± 5.2	12 ± 2.3	-0.310345	<0.01	16.6 ± 5.1	12.4 ± 3.9	-0.253012	<0.01	23.8 ± 6.1	16.2 ± 3.4	-0.319328	<0.01	19.3 ± 6.3	13.5 ± 3.8	-0.3	<0.01
SNR	24.2 ± 7.1	33.4 ± 11.1	0.38	<0.01	32.9 ± 13.5	43.7 ± 18.7	0.33	<0.01	27.2 ± 5.7	42.2 ± 13.1	0.55	<0.01	28.3 ± 10.1	39.9 ± 15.3	0.41	<0.01
CNRec	22.1 ± 8.5	31.2 ± 13.5	0.41	<0.01	29.3 ± 6.2	41.8 ± 12.1	0.42	<0.01	27.8 ± 6.7	42.8 ± 12.6	0.54	<0.01	26.5 ± 7.8	38.8 ± 13.2	0.46	<0.01
V3
Image signal (HU)	401.8 ± 88.4	371.7 ± 79.6	-0.08	<0.01	491.8 ± 116.7	468.7 ± 113.5	-0.0469703	<0.01	631.2 ± 109.2	652.4 ± 114.9	0.0335868	0.07	510.5 ± 140.8	500.2 ± 155.5	-0.02	0.03
Image noise (HU)	16.2 ± 5.5	10.9 ± 3.3	-0.32716	<0.01	16.1 ± 4.1	11 ± 2.4	-0.31677	<0.01	21.6 ± 4.7	14.7 ± 2.5	-0.319444	<0.01	18 ± 5.4	12.2 ± 3.2	-0.32	<0.01
SNR	27.5 ± 10.7	37 ± 13.3	0.35	<0.01	32 ± 10.2	48.1 ± 11.2	0.37	<0.01	30.3 ± 7	49.7 ± 11.8	0.49	<0.01	30 ± 9.5	42.2 ± 12.5	0.41	<0.01
CNRec	23.3 ± 8.5	31.6 ± 12.9	0.36	<0.01	29.5 ± 6.8	41.8 ± 11.2	0.42	<0.01	29.6 ± 7	44.8 ± 11.7	0.51	<0.01	27.6 ± 7.9	39.6 ± 12.4	0.44	<0.01
V4
Image signal (HU)	369.9 ± 88.6	361.5 ± 85	-0.02	0.07	437.8 ± 112.5	438.2 ± 109	0	0.9	591.8 ± 123.7	625.3 ± 119.6	0.056607	<0.01	468.8 ± 143	477.7 ± 152.9	0.02	0.02
Image noise (HU)	18.8 ± 4.8	14.3 ± 2.8	-0.239362	<0.01	17.9 ± 4.5	13.5 ± 2.8	-0.24581	<0.01	25.9 ± 7.7	19.1 ± 4.5	-0.262548	<0.01	20.9 ± 6.8	15.7 ± 4.3	-0.25	<0.01
SNR	20.7 ± 6.5	26.2 ± 7.9	0.26	<0.01	25.7 ± 8.2	33.5 ± 9.2	0.3	<0.01	24.9 ± 9.3	34.6 ± 10.5	0.33	<0.01	23.9 ± 8.3	31.5 ± 9.9	0.32	<0.01
CNRic	21.2 ± 6.8	28 ± 9.5	0.32	<0.01	25.2 ± 6.7	35.4 ± 9.6	0.4	<0.01	25.2 ± 7	38.1 ± 10	0.51	<0.01	24 ± 7	33.5 ± 10.7	0.4	<0.01
BA
Image signal (HU)	351.2 ± 72.1	328.6 ± 75.5	-0.0643508	<0.01	430.6 ± 100.5	427.5 ± 107.8	-0.01	0.5	562.5 ± 105.2	594.4 ± 116.8	0.0567111	<0.01	450.4 ± 127.7	453 ± 149.3	0.01	0.5
Image noise (HU)	17.4 ± 6.3	15.1 ± 7.4	-0.132184	<0.01	17.9 ± 5.1	13.6 ± 3.6	-0.240223	<0.01	25.3 ± 7.5	21.1 ± 6.8	-0.166008	<0.01	20.2 ± 7.3	16.6 ± 6.9	-0.18	<0.01
SNR	22.3 ± 9	24.6 ± 10.4	0.1	0.03	25.3 ± 7.5	33.9 ± 14.8	0.34	<0.01	23.9 ± 7.2	30.6 ± 10.5	0.28	<0.01	23.9 ± 7.9	29.8 ± 12.6	0.25	<0.01
CNRic	21.2 ± 6	25.1 ± 10.5	0.19	0.06	24.7 ± 5	34.7 ± 9.1	0.41	<0.01	23.8 ± 5.4	34.3 ± 9.6	0.44	<0.01	23.3 ± 5.6	31.1 ± 11	0.34	<0.01
