# Supplementary material for: Deep Learning-Based Reconstruction vs. Iterative Reconstruction for Quality of Low-Dose Head-and-Neck CT Angiography with Different Tube-Voltage Protocols in Emergency-Department Patients
Source: Diagnostics (Basel). 2022 May 21;12(5):1287. doi: 10.3390/diagnostics12051287 (PMC9142122; doi:10.3390/diagnostics12051287)
Supplement: Supplementary file 1 [file diagnostics-12-01287-s001.zip › Supplemental 2.xlsx]

## Sheet: Feuil1
Parameters	120 kVp + DLR	100 kVp + DLR	80 kVp + DLR	80 kVp + DLR versus
				120 kVp + DLR		100 kVp + DLR
				% Change	p-Value	% Change	p-Value
Aorta
Image signal (HU)	341.4 ± 99.7	426.2 ± 106.9	591.1 ± 111	0.73	<0.01	0.39	<0.01
Image noise (HU)	13.4 ± 1.1	13.4 ± 1.3	18.1 ± 2.4	0.34	<0.01	0.35	<0.01
SNR	25.7 ± 8	32.1 ± 7.9	33.1 ± 6.6	0.29	<0.01	0.03	0.6
CNRec	25 ± 10.7	33 ± 9.7	35.5 ± 10.1	0.42	<0.01	0.08	0.25
CCA
Image signal (HU)	382.5 ± 96.4	480.5 ± 115.9	651 ± 115.8	0.7	<0.01	0.35	<0.01
Image noise (HU)	11.4 ± 1.9	10.1 ± 2	14.2 ± 2.7	0.25	<0.01	0.41	<0.01
SNR	34.5 ± 10.7	49.7 ± 17.3	47.7 ± 14.4	0.38	<0.01	-0.04	0.63
CNRec	31.7 ± 15.1	45.3 ± 13.1	46.2 ± 13.8	0.46	<0.01	0.02	0.81
ICAc
Image signal (HU)	390.3 ± 96	492.6 ± 116.6	663.9 ± 111.7	0.7	<0.01	0.35	<0.01
Image noise (HU)	10.2 ± 1.9	10.9 ± 2.4	15.9 ± 4.9	0.56	<0.01	0.46	<0.01
SNR	39.9 ± 13.1	47.4 ± 14.5	44.3 ± 11.3	0.11	0.18	-0.06	0.38
CNRec	34.6 ± 13.9	44.5 ± 11.4	44.3 ± 11.4	0.28	<0.01	0	0.95
ICAp
Image signal (HU)	353.4 ± 79	459.5 ± 114.4	644.6 ± 112.8	0.82	<0.01	0.4	<0.01
Image noise (HU)	12.3 ± 2.3	13 ± 2.6	17.1 ± 3.4	0.4	<0.01	0.31	<0.01
SNR	29.8 ± 8	36.6 ± 11.9	39.8 ± 14.5	0.34	<0.01	0.09	0.35
CNRic	29.9 ± 10.4	38.1 ± 10.5	41.8 ± 10.9	0.4	<0.01	0.1	0.2
ICAt
Image signal (HU)	342.7 ± 77.3	445.7 ± 109.3	627.9 ± 116.3	0.83	<0.01	0.41	<0.01
Image noise (HU)	12.3 ± 2.9	13.1 ± 4.1	20.8 ± 4.5	0.29	<0.01	0.58	<0.01
SNR	29.2 ± 9	36.6 ± 13.4	31.9 ± 10.6	0.09	0.33	-0.13	0.14
CNRic	28.9 ± 10.8	37.2 ± 9.3	36.3 ± 9.2	0.26	<0.01	-0.03	0.73
MCA
Image signal (HU)	347.7 ± 79.2	463.7 ± 104.1	637.3 ± 108.4	0.83	<0.01	0.37	<0.01
Image noise (HU)	14.9 ± 4	14.7 ± 3.7	22.1 ± 5.3	0.48	<0.01	0.51	<0.01
SNR	24.6 ± 7.6	34 ± 13.5	30 ± 7.2	0.22	0.01	-0.12	0.15
CNRic	26.3 ± 10.5	36.3 ± 7.9	35.1 ± 8.2	0.34	<0.01	-0.03	0.31
V1
Image signal (HU)	329.3 ± 106	423 ± 114	546.3 ± 111.1	0.66	<0.01	0.29	<0.01
Image noise (HU)	11.8 ± 1.9	13 ± 2.9	15 ± 2.5	0.27	<0.01	0.15	<0.01
SNR	28.5 ± 10	33.8 ± 11.1	37.3 ± 8.8	0.31	<0.01	0.11	0.18
CNRec	25.7 ± 10.5	33.3 ± 11.1	36.4 ± 8.8	0.42	<0.01	0.09	0.24
V2
Image signal (HU)	389 ± 98.5	495.5 ± 123.4	651.2 ± 130	0.67	<0.01	0.31	<0.01
Image noise (HU)	12 ± 2.3	12.4 ± 3.9	16.2 ± 3.4	0.35	<0.01	0.31	<0.01
SNR	33.4 ± 11.1	43.7 ± 18.7	42.2 ± 13.1	0.26	<0.01	-0.04	0.72
CNRec	31.2 ± 13.5	41.8 ± 12.1	42.8 ± 12.6	0.37	<0.01	0.03	0.75
V3
Image signal (HU)	371.7 ± 79.6	468.7 ± 113.5	652.4 ± 114.9	0.76	<0.01	0.39	<0.01
Image noise (HU)	10.9 ± 3.3	11 ± 2.4	14.7 ± 2.5	0.35	<0.01	0.33	<0.01
SNR	37 ± 13.3	48.1 ± 11.2	49.7 ± 11.8	0.22	<0.01	0.03	0.69
CNRec	31.6 ± 12.9	41.8 ± 11.2	44.8 ± 11.7	0.42	<0.01	0.07	0.33
V4
Image signal (HU)	361.5 ± 85	438.2 ± 109	625.3 ± 119.6	0.73	<0.01	0.43	<0.01
Image noise (HU)	14.3 ± 2.8	13.5 ± 2.8	19.1 ± 4.5	0.33	<0.01	0.42	<0.01
SNR	26.2 ± 7.9	33.5 ± 9.2	34.6 ± 10.5	0.2	<0.01	-0.03	0.68
CNRic	28 ± 9.5	35.4 ± 9.6	38.1 ± 10	0.19	<0.01	0	0.16
BA
Image signal (HU)	328.6 ± 75.5	427.5 ± 107.8	594.4 ± 116.8	0.81	<0.01	0.39	<0.01
Image noise (HU)	15.1 ± 7.4	13.6 ± 3.6	21.1 ± 6.8	0.4	<0.01	0.55	<0.01
SNR	24.6 ± 10.4	33.9 ± 14.8	30.6 ± 10.5	0.25	0.03	-0.1	0.33
CNRic	25.1 ± 10.5	34.7 ± 9.1	34.3 ± 9.6	0.12	<0.01	-0.03	0.73
