# Supplementary material for: Deep Learning-Based Reconstruction vs. Iterative Reconstruction for Quality of Low-Dose Head-and-Neck CT Angiography with Different Tube-Voltage Protocols in Emergency-Department Patients
Source: Diagnostics (Basel). 2022 May 21;12(5):1287. doi: 10.3390/diagnostics12051287 (PMC9142122; doi:10.3390/diagnostics12051287)
Supplement: Supplementary file 1 [file diagnostics-12-01287-s001.zip › Supplemental 3.xlsx]

## Sheet: Feuil1
Parameters	120 kVp +H-IR	100 kVp + H-IR	80 kVp + DLR	80 kVp + DLR versus
				120 kVp + H-IR		100 kVp + H-IR
				% Change	p-Value	% Change	p-Value
Aorta
Image signal (HU)	340.7 ± 96.5	404.2 ± 99.4	591.1 ± 111	0.74	<0.01	0.46	<0.01
Image noise (HU)	21.9 ± 3.3	22.4 ± 2.9	18.1 ± 2.4	-0.17	<0.01	-0.19	<0.01
SNR	16.3 ± 6	18.5 ± 5.2	33.1 ± 6.6	1.04	<0.01	0.79	<0.01
CNRec	16.1 ± 6.7	19.1 ± 6	35.5 ± 10.1	1.21	<0.01	0.86	<0.01
CCA
Image signal (HU)	429 ± 113.8	529.1 ± 127.3	651 ± 115.8	0.52	<0.01	0.23	<0.01
Image noise (HU)	15.5 ± 4.1	14.4 ± 4.2	14.2 ± 2.7	-0.08	0.2	-0.01	0.9
SNR	29.5 ± 11.5	40.7 ± 18.4	47.7 ± 14.4	0.62	<0.01	0.17	0.1
CNRec	26.2 ± 12.3	35 ± 10.9	46.2 ± 13.8	0.76	<0.01	0.32	<0.01
ICAc
Image signal (HU)	437.4 ± 107.4	530.1 ± 121.1	663.9 ± 111.7	0.52	<0.01	0.25	<0.01
Image noise (HU)	12.9 ± 2.8	15.8 ± 6.5	15.9 ± 4.9	0.23	<0.01	0.01	0.93
SNR	34.9 ± 10.1	38 ± 15.7	44.3 ± 11.3	0.27	<0.01	0.17	0.08
CNRec	29 ± 10.5	33.3 ± 8.5	44.3 ± 11.4	0.53	<0.01	0.33	<0.01
ICAp
Image signal (HU)	346.8 ± 81.6	433.2 ± 108.4	644.6 ± 112.8	0.86	<0.01	0.49	<0.01
Image noise (HU)	17.1 ± 3.5	18.7 ± 3.7	17.1 ± 3.4	0	0.98	-0.09	0.09
SNR	20.8 ± 5.4	23.6 ± 6.4	39.8 ± 14.5	0.91	<0.01	0.69	<0.01
CNRic	20.6 ± 6.3	24.2 ± 5.9	41.8 ± 10.9	1.02	<0.01	0.73	<0.01
ICAt
Image signal (HU)	374.5 ± 77.7	467.8 ± 106.9	627.9 ± 116.3	0.68	<0.01	0.34	<0.01
Image noise (HU)	16.4 ± 4.7	18.1 ± 5.5	20.8 ± 4.5	0.27	<0.01	0.15	0.04
SNR	25.2 ± 11.2	27.5 ± 8.4	31.9 ± 10.6	0.26	0.045	0.16	0.08
CNRic	23.6 ± 7.8	27.3 ± 6.5	36.3 ± 9.2	0.54	<0.01	0.33	<0.01
MCA
Image signal (HU)	371.1 ± 80.4	471.1 ± 101.6	637.3 ± 108.4	0.72	<0.01	0.35	<0.01
Image noise (HU)	19.4 ± 5.8	18.6 ± 5.3	22.1 ± 5.3	0.14	0.07	0.19	0.01
SNR	20.3 ± 5.9	27.4 ± 10.7	30 ± 7.2	0.48	<0.01	0.09	0.3
CNRic	20.9 ± 6.4	26.8 ± 4.4	35.1 ± 8.2	0.68	<0.01	0.31	<0.01
V1
Image signal (HU)	378.8 ± 122.2	448.9 ± 121.6	546.3 ± 111.1	0.44	<0.01	0.22	<0.01
Image noise (HU)	19.4 ± 4.4	22.5 ± 5.7	15 ± 2.5	-0.23	<0.01	-0.34	<0.01
SNR	19.9 ± 5.9	20.8 ± 6	37.3 ± 8.8	0.87	<0.01	0.8	<0.01
CNRec	19.1 ± 6.7	21.6 ± 6.9	36.4 ± 8.8	0.91	<0.01	0.69	<0.01
V2
Image signal (HU)	404 ± 105.8	501.7 ± 126.5	651.2 ± 130	0.61	<0.01	0.3	<0.01
Image noise (HU)	17.4 ± 5.2	16.6 ± 5.1	16.2 ± 3.4	-0.07	0.3	-0.02	0.7
SNR	24.2 ± 7.1	32.9 ± 13.5	42.2 ± 13.1	0.74	<0.01	0.28	<0.01
CNRec	22.1 ± 8.5	29.3 ± 6.2	42.8 ± 12.6	0.94	<0.01	0.46	<0.01
V3
Image signal (HU)	401.8 ± 88.4	491.8 ± 116.7	652.4 ± 114.9	0.62	<0.01	0.33	<0.01
Image noise (HU)	16.2 ± 5.5	16.1 ± 4.1	14.7 ± 2.5	-0.09	0.2	-0.09	0.1
SNR	27.5 ± 10.7	32 ± 10.2	49.7 ± 11.8	0.65	<0.01	0.41	<0.01
CNRec	23.3 ± 8.5	29.5 ± 6.8	44.8 ± 11.7	0.93	<0.01	0.52	<0.01
V4
Image signal (HU)	369.9 ± 88.6	437.8 ± 112.5	625.3 ± 119.6	0.69	<0.01	0.43	<0.01
Image noise (HU)	18.8 ± 4.8	17.9 ± 4.5	19.1 ± 4.5	0.02	0.8	0.07	0.3
SNR	20.7 ± 6.5	25.7 ± 8.2	34.6 ± 10.5	0.67	<0.01	0.34	<0.01
CNRic	21.2 ± 6.8	25.2 ± 6.7	38.1 ± 10	0.8	<0.01	0.51	<0.01
BA
Image signal (HU)	351.2 ± 72.1	430.6 ± 100.5	594.4 ± 116.8	0.69	<0.01	0.38	<0.01
Image noise (HU)	17.4 ± 6.3	17.9 ± 5.1	21.1 ± 6.8	0.21	0.04	0.18	0.045
SNR	22.3 ± 9	25.3 ± 7.5	30.6 ± 10.5	0.37	<0.01	0.21	0.03
CNRic	21.2 ± 6	24.7 ± 5	34.3 ± 9.6	0.62	<0.01	0.39	<0.01
